# Supplementary material for: Inhibitory Activity of 4-Benzylidene Oxazolones Derivatives of Cinnamic Acid on Human Acetylcholinesterase and Cognitive Improvements in a Mouse Model
Source: Molecules. 2023 Nov 2;28(21):7392. doi: 10.3390/molecules28217392 (PMC10649417; doi:10.3390/molecules28217392)
Supplement: Supplementary file 1 [file molecules-28-07392-s001.zip]

Archive with 1 entries (1 files):
- molecules-2602370-supplementary.pdf
